# Supplementary material for: The Interaction of Factor Xa and IXa with Non-Activated Antithrombin in Michaelis Complex: Insights from Enhanced-Sampling Molecular Dynamics Simulations
Source: Biomolecules. 2023 May 6;13(5):795. doi: 10.3390/biom13050795 (PMC10216295; doi:10.3390/biom13050795)
Supplement: Supplementary file 1 [file biomolecules-13-00795-s001.zip]

Archive with 1 entries (1 files):
- biomolecules-2357925-supplementary.pdf
